# Supplementary material for: Enhanced Cytotoxic Activity of PEGylated Curcumin Derivatives: Synthesis, Structure–Activity Evaluation, and Biological Activity
Source: Int J Mol Sci. 2023 Jan 11;24(2):1467. doi: 10.3390/ijms24021467 (PMC9867315; doi:10.3390/ijms24021467)
Supplement: Supplementary file 1 [file ijms-24-01467-s001.zip]

Archive with 1 entries (1 files):
- ijms-2055194-supplementary.pdf
